# Supplementary material for: NrtR Mediated Regulation of H1-T6SS in Pseudomonas aeruginosa
Source: Microbiol Spectr. 2022 Feb 23;10(1):e01858-21. doi: 10.1128/spectrum.01858-21 (PMC8865458; doi:10.1128/spectrum.01858-21)
Supplement: SUPPLEMENTAL FILE 2 — Supplemental material. Download SPECTRUM01858-21_Supp_2_seq13.xls, XLS file, 0.04 MB [file spectrum01858-21_supp_2_seq13.xls]

## Sheet: upregulated genes
Upregulated genes in ∆nrtR mutant compared to PAK
locus_tag	GeneName	logFC(nrtR/PAK)	Regulation	Product
PA4918	pcnA	6.15384	Ups	nicotinamidase, PcnA
PA4919	pncB1	5.99503	Ups	nicotinate phosphoribosyltransferase
PA4921	choE	5.2273	Ups	cholinesterase, ChoE
PA4920	nadE	4.97962	Ups	NH3-dependent NAD synthetase
PA2462	-	4.30046	Ups	hypothetical protein
PA0605	agtC	4.24156	Ups	AgtC
PA0170	-	4.15448	Ups	hypothetical protein
PA0604	agtB	4.03437	Ups	AgtB
PA2792	-	4.00652	Ups	hypothetical protein
PA2791	-	3.99896	Ups	hypothetical protein
PA1633	kdpA	3.6868	Ups	potassium-transporting ATPase, A chain
PA0603	agtA	3.61842	Ups	AgtA
PA0277	-	3.55762	Ups	conserved hypothetical protein
PA4917	nadD2	3.51194	Ups	nicotinate mononucleotide adenylyltransferase NadD2
PA0041	-	3.41959	Ups	probable hemagglutinin
PA0169	siaD	3.28639	Ups	SiaD
PA0171	-	3.15816	Ups	hypothetical protein
PA0606	agtD	3.05941	Ups	AgtD
PA3727	-	2.93382	Ups	hypothetical protein
PA1451	-	2.90466	Ups	conserved hypothetical protein
PA0047	-	2.77796	Ups	hypothetical protein
PA3293	-	2.75734	Ups	hypothetical protein
PA2773	-	2.74567	Ups	hypothetical protein
PA3610	potD	2.65429	Ups	polyamine transport protein PotD
PA0172	siaA	2.59361	Ups	SiaA
PA0126	-	2.58198	Ups	hypothetical protein
PA2539	-	2.50987	Ups	conserved hypothetical protein
PA4203	nmoR	2.49112	Ups	NmoR
PA0046	-	2.35615	Ups	hypothetical protein
PA3730	-	2.33178	Ups	hypothetical protein
PA2793	-	2.26567	Ups	hypothetical protein
PA2540	-	2.26372	Ups	conserved hypothetical protein
PA0563	-	2.24259	Ups	conserved hypothetical protein

## Sheet: downregulated genes
Downregulated genes in ∆nrtR mutant compared to PAK
locus_tag	GeneName	logFC(nrtR/PAK)	Regulation	Product
PA0513	nirG	-2.27972	Down	NirG
PA3396	nosL	-2.30862	Down	NosL protein
PA0865	hpd	-2.32059	Down	4-hydroxyphenylpyruvate dioxygenase
PA4633	-	-2.32205	Down	probable chemotaxis transducer
PA4611	-	-2.3224	Down	hypothetical protein
PA5106	-	-2.33289	Down	conserved hypothetical protein
PA3870	moaA1	-2.33643	Down	molybdopterin biosynthetic protein A1
PA2467	foxR	-2.3571	Down	Anti-sigma factor FoxR
PA4221	fptA	-2.385	Down	Fe(III)-pyochelin outer membrane receptor precursor
PA5100	hutU	-2.41291	Down	urocanase
PA2468	foxI	-2.41518	Down	ECF sigma factor FoxI
PA1524	xdhA	-2.42084	Down	xanthine dehydrogenase
PA1911	femR	-2.42189	Down	sigma factor regulator, FemR
PA4326	-	-2.4371	Down	hypothetical protein
PA2554	-	-2.4703	Down	probable short-chain dehydrogenase
PA2249	bkdB	-2.47939	Down	branched-chain alpha-keto acid dehydrogenase (lipoamide component)
PA3841	exoS	-2.50521	Down	exoenzyme S
PA3871	-	-2.5087	Down	probable peptidyl-prolyl cis-trans isomerase, PpiC-type
PA2250	lpdV	-2.51144	Down	lipoamide dehydrogenase-Val
PA4710	phuR	-2.51224	Down	Heme/Hemoglobin uptake outer membrane receptor PhuR precursor
PA4515	-	-2.53889	Down	conserved hypothetical protein
PA3392	nosZ	-2.60527	Down	nitrous-oxide reductase precursor
PA2013	liuC	-2.62915	Down	putative 3-methylglutaconyl-CoA hydratase
PA3432	-	-2.65105	Down	hypothetical protein
PA3899	fecI	-2.67195	Down	FecI
PA2553	-	-2.68478	Down	probable acyl-CoA thiolase
PA2686	pfeR	-2.70985	Down	two-component response regulator PfeR
PA4228	pchD	-2.76784	Down	pyochelin biosynthesis protein PchD
PA3395	nosY	-2.77922	Down	NosY protein
PA0524	norB	-2.8112	Down	nitric-oxide reductase subunit B
PA0523	norC	-2.8205	Down	nitric-oxide reductase subunit C
PA4359	-	-2.82344	Down	conserved hypothetical protein
PA0929	-	-2.84585	Down	two-component response regulator
PA3872	narI	-2.85984	Down	respiratory nitrate reductase gamma chain
PA3049	rmf	-2.88815	Down	ribosome modulation factor
PA3430	-	-2.94121	Down	probable aldolase
PA3394	nosF	-2.94187	Down	NosF protein
PA3873	narJ	-2.9466	Down	respiratory nitrate reductase delta chain
PA3972	-	-2.9481	Down	probable acyl-CoA dehydrogenase
PA3429	-	-2.9609	Down	probable epoxide hydrolase
PA3875	narG	-2.98432	Down	respiratory nitrate reductase alpha chain
PA5099	-	-2.99142	Down	probable transporter
PA0472	fiuI	-3.03949	Down	FiuI
PA1602	-	-3.07313	Down	probable oxidoreductase
PA3393	nosD	-3.08111	Down	NosD protein
PA4470	fumC1	-3.09471	Down	fumarate hydratase
PA2009	hmgA	-3.11636	Down	homogentisate 1,2-dioxygenase
PA3874	narH	-3.15929	Down	respiratory nitrate reductase beta chain
PA4709	phuS	-3.28499	Down	PhuS
PA4272.1	P27	-3.30172	Down	P27
PA4309	pctA	-3.33217	Down	chemotactic transducer PctA
PA3919	-	-3.34327	Down	conserved hypothetical protein
PA5098	hutH	-3.39683	Down	histidine ammonia-lyase
PA1600	-	-3.45966	Down	probable cytochrome c
PA2788	-	-3.46143	Down	probable chemotaxis transducer
PA1601	-	-3.46395	Down	probable aldehyde dehydrogenase
PA3431	-	-3.49534	Down	conserved hypothetical protein
PA0672	hemO	-3.72927	Down	heme oxygenase
PA0471	fiuR	-3.74674	Down	FiuR
PA0525	-	-3.79163	Down	probable dinitrification protein NorD
PA1137	-	-4.56231	Down	probable oxidoreductase
PA2426	pvdS	-4.78245	Down	sigma factor PvdS
PA4916	nrtR	-9.27539	Down	Nudix-related transcriptional regulator NrtR
