# Supplementary material for: NrtR Mediated Regulation of H1-T6SS in Pseudomonas aeruginosa
Source: Microbiol Spectr. 2022 Feb 23;10(1):e01858-21. doi: 10.1128/spectrum.01858-21 (PMC8865458; doi:10.1128/spectrum.01858-21)
Supplement: SUPPLEMENTAL FILE 3 — Supplemental material. Download SPECTRUM01858-21_Supp_3_seq14.xlsx, XLSX file, 0.1 MB [file spectrum01858-21_supp_3_seq14.xlsx]

## Sheet: Sheet1
Table S4 Potential NrtR binding sites identified via ChIP-Seq analysis
Nearest Gene	start coordinate	end coordinate	summit coordinate	fold_enrichment	NR annotation
	5371	5935	5532	1.83316	NA
PAK_00006	6826	7269	7151	1.24617	MULTISPECIES: acyl-CoA thioesterase [Pseudomonas]
PAK_00009	11437	11855	11651	1.24857	transcriptional regulator BetI [Pseudomonas aeruginosa]
PAK_00015	18378	18919	18700	1.2989	MULTISPECIES: GlxA family transcriptional regulator [Pseudomonas]
PAK_00017	21224	21629	21446	1.74117	MULTISPECIES: LysR family transcriptional regulator [Pseudomonas]
PAK_00046	46694	47044	46894	1.27701	MULTISPECIES: glycine-betaine demethylase subunit GbcA [Pseudomonas]
PAK_00048	50851	52175	51387	2.21563	hypothetical protein [Pseudomonas aeruginosa]
PAK_00065	69144	71269	69397	2.03222	MULTISPECIES: aspartate ammonia-lyase [Pseudomonas]
PAK_00072	79678	80337	80056	2.62667	MULTISPECIES: acetyl-CoA carboxylase biotin carboxylase subunit [Pseudomonas]
PAK_00075	82072	82392	82223	1.28455	MULTISPECIES: transcriptional regulator HexR [Pseudomonas]
PAK_00084	95360	96147	95603	2.05305	MULTISPECIES: DUF1127 domain-containing protein [Bacteria]
	105086	105661	105345	1.37007	MULTISPECIES: hypothetical protein [Pseudomonas]
PAK_00109	120946	121269	121113	1.29509	RNA ligase RtcB family protein [Pseudomonas aeruginosa]
PAK_00110	121872	122329	122121	1.45791	MULTISPECIES: hypothetical protein [Pseudomonas]
PAK_00113	125942	126273	126154	1.26796	MULTISPECIES: GNAT family N-acetyltransferase [Pseudomonas]
PAK_00114	127485	127868	127673	1.41399	MULTISPECIES: MFS transporter [Pseudomonas]
PAK_00117	131635	132166	131885	1.40877	MULTISPECIES: glutamate/aspartate:proton symporter GltP [Pseudomonas]
PAK_00119	132895	133572	133182	2.65806	MULTISPECIES: DUF1328 domain-containing protein [Pseudomonas]
PAK_00126	141080	142065	141809	1.42088	MULTISPECIES: thiol:disulfide interchange protein DsbA/DsbL [Pseudomonas]
PAK_00128	142460	143171	142890	1.53874	MULTISPECIES: cytochrome c5 family protein [Pseudomonadales]
PAK_00129	143518	144053	143789	1.48566	MULTISPECIES: YihA family ribosome biogenesis GTP-binding protein [Pseudomonas]
PAK_00131	146625	146997	146760	1.22484	MULTISPECIES: DUF2782 domain-containing protein [Pseudomonas]
PAK_00140	155376	155825	155592	1.61348	MULTISPECIES: methionine ABC transporter ATP-binding protein [Pseudomonas]
PAK_00143	157279	158704	158350	2.33035	MULTISPECIES: MurR/RpiR family transcriptional regulator [Pseudomonas]
	169779	170167	170025	1.19658	MULTISPECIES: acyltransferase [Pseudomonas]
PAK_00155	170751	171081	170874	1.23596	MULTISPECIES: DedA family protein [Pseudomonas]
PAK_00162	178668	179039	178829	1.58504	MULTISPECIES: SDR family oxidoreductase [Pseudomonas]
PAK_00165	181164	181497	181359	1.25902	MULTISPECIES: SMI1/KNR4 family protein [Pseudomonas]
PAK_00169	186080	186627	186454	1.35906	MULTISPECIES: energy transducer TonB [Pseudomonas]
PAK_00169	187392	187768	187580	1.54272	MULTISPECIES: energy transducer TonB [Pseudomonas]
PAK_00171	188952	189307	189143	1.30403	MULTISPECIES: hypothetical protein [Pseudomonas]
	202104	204863	203515	4.12696	tRNA-dependent cyclodipeptide synthase [Pseudomonas aeruginosa]
PAK_00190	207866	208143	207946	1.20633	MULTISPECIES: isopenicillin N synthase family oxygenase [Pseudomonas]
PAK_00195	214279	214703	214491	1.72854	MULTISPECIES: DeoR family transcriptional regulator [Pseudomonas]
PAK_00198	216430	217185	216512	1.20259	MULTISPECIES: F0F1 ATP synthase subunit epsilon [Pseudomonas]
PAK_00199	217633	218022	217829	1.26023	MULTISPECIES: F0F1 ATP synthase subunit beta [Pseudomonas]
PAK_00199	218328	218588	218440	1.18933	MULTISPECIES: F0F1 ATP synthase subunit beta [Pseudomonas]
PAK_00200	218922	219421	219201	1.51539	MULTISPECIES: F0F1 ATP synthase subunit gamma [Pseudomonas]
PAK_00202	220188	222638	222272	1.97408	MULTISPECIES: F0F1 ATP synthase subunit delta [Pseudomonas]
PAK_00206	223000	223859	223631	1.62038	MULTISPECIES: F0F1 ATP synthase subunit I [Pseudomonas]
	227716	230172	228127	2.26518	MULTISPECIES: hypothetical protein [Pseudomonas]
PAK_00212	230481	230773	230639	1.10688	MULTISPECIES: tRNA uridine-5-carboxymethylaminomethyl(34) synthesis GTPase MnmE [Pseudomonas]
PAK_00215	232347	233926	233492	2.07303	MULTISPECIES: 50S ribosomal protein L34 [Pseudomonas]
PAK_00219	234945	240143	237286	2.02146	MULTISPECIES: DNA topoisomerase (ATP-hydrolyzing) subunit B [Pseudomonas]
PAK_00221	240804	241904	240950	1.30148	MULTISPECIES: D-glycero-beta-D-manno-heptose 1,7-bisphosphate 7-phosphatase [Pseudomonas]
PAK_00222	243340	243670	243483	1.17551	MULTISPECIES: hypothetical protein [Pseudomonas]
PAK_00223	244679	245024	244998	1.11561	MULTISPECIES: glycine--tRNA ligase subunit beta [Pseudomonas]
PAK_00227	245726	250338	248287	1.94474	MULTISPECIES: PilZ domain-containing protein [Pseudomonas]
PAK_00234	254109	255039	254784	1.58288	MULTISPECIES: peptide deformylase [Pseudomonas]
PAK_00256	273738	274354	274102	1.78794	MULTISPECIES: two-partner secretion system transporter TpsB2 [Pseudomonas]
PAK_00258	285301	289553	288318	7.66501	MULTISPECIES: transposase [Pseudomonas]
PAK_00262	291284	291625	291398	1.22563	MULTISPECIES: T3SS effector bifunctional cytotoxin exoenzyme T [Pseudomonas]
PAK_00263	292853	293475	293071	1.75191	MULTISPECIES: hypothetical protein [Pseudomonas]
PAK_00270	298250	299255	298763	5.02895	MULTISPECIES: asparagine synthase (glutamine-hydrolyzing) [Pseudomonas]
PAK_00313	347038	347539	347257	1.23916	type VI secretion system tip protein VgrG [Pseudomonas aeruginosa]
PAK_00318	352505	353239	353135	1.24335	MULTISPECIES: hypothetical protein [Pseudomonas]
PAK_00320	355287	355883	355482	1.6608	MULTISPECIES: carbonic anhydrase [Pseudomonas]
PAK_00321	356463	356772	356618	1.39318	MULTISPECIES: SulP family inorganic anion transporter [Pseudomonas]
PAK_00322	358782	359293	359053	2.11857	MULTISPECIES: hypothetical protein [Pseudomonas]
PAK_00341	375007	375561	375240	1.55137	MULTISPECIES: LysR family transcriptional regulator [Pseudomonas]
PAK_00347	379151	379499	379327	1.38108	GABA permease [Pseudomonas aeruginosa]
PAK_00351	382545	382903	382722	1.7241	MULTISPECIES: LysR family transcriptional regulator [Pseudomonas]
	384860	386135	385715	1.79077	MULTISPECIES: hypothetical protein [Pseudomonas]
PAK_00357	389611	390392	389932	2.06239	MULTISPECIES: peroxiredoxin [Pseudomonas]
PAK_00360	393453	393727	393583	1.26858	MULTISPECIES: 8-oxoguanine deaminase [Pseudomonas]
PAK_00365	398712	399010	398882	1.37371	MULTISPECIES: oxidoreductase [Pseudomonas]
PAK_00369	402654	402981	402813	1.63617	MULTISPECIES: TonB-dependent receptor [Pseudomonas]
PAK_00378	415308	416468	416000	2.6679	MULTISPECIES: hypothetical protein [Pseudomonas]
PAK_00382	420331	421042	420622	1.79192	MULTISPECIES: hypothetical protein [Pseudomonas]
PAK_00389	428473	428832	428662	1.44507	SpoIIE family protein phosphatase [Pseudomonas aeruginosa]
PAK_00402	443814	444220	444029	1.94077	MULTISPECIES: ABC transporter permease [Pseudomonas]
PAK_00406	448425	448708	448590	1.32711	MULTISPECIES: LysR family transcriptional regulator [Pseudomonas]
PAK_00410	453183	453788	453415	2.57351	MULTISPECIES: Re/Si-specific NAD(P)(+) transhydrogenase subunit alpha [Pseudomonas]
PAK_00413	456632	457155	456942	1.91004	energy transducer TonB [Pseudomonas aeruginosa]
PAK_00416	458947	459770	459569	1.53864	MULTISPECIES: DUF3079 domain-containing protein [Bacteria]
PAK_00428	469904	470314	470149	1.24172	MULTISPECIES: LysR family transcriptional regulator [Pseudomonas]
PAK_00435	477654	478137	477914	1.58552	MULTISPECIES: helix-turn-helix domain-containing protein [Pseudomonas]
PAK_00461	506429	506708	506565	1.23497	MULTISPECIES: suppressor of fused domain protein [Pseudomonas]
	509120	509630	509482	1.38966	MULTISPECIES: hypothetical protein [Pseudomonas]
	511186	520528	517596	8.8758	hypothetical protein [Pseudomonas aeruginosa]
PAK_00494	539174	539774	539629	1.41597	MULTISPECIES: sulfur starvation response protein OscA [Bacteria]
PAK_00495	541793	542309	542010	1.51935	MULTISPECIES: EAL domain-containing protein [Pseudomonas]
PAK_00501	548033	548729	548211	1.72819	MULTISPECIES: OprD family porin [Pseudomonas]
PAK_00505	554084	554442	554241	1.36971	MULTISPECIES: polyamine ABC transporter substrate-binding protein [Pseudomonas]
PAK_00507	555773	556294	555982	1.95343	MULTISPECIES: gamma-glutamyl-gamma-aminobutyrate hydrolase family protein [Pseudomonas]
PAK_00510	559393	559950	559738	1.34172	MULTISPECIES: polyamine ABC transporter substrate-binding protein [Pseudomonas]
PAK_00512	562192	562580	562413	1.25678	MULTISPECIES: polyamine ABC transporter ATP-binding protein [Pseudomonas]
PAK_00521	572127	572548	572324	1.42837	2OG-Fe(II) oxygenase [Pseudomonas aeruginosa]
PAK_00527	576568	576844	576687	1.17677	MULTISPECIES: DUF4399 domain-containing protein [Proteobacteria]
PAK_00541	591868	592151	592100	1.1398	MULTISPECIES: CatB-related O-acetyltransferase [Pseudomonas]
PAK_00550	600128	600678	600321	1.20071	MULTISPECIES: RNA pyrophosphohydrolase [Pseudomonas]
PAK_00569	622026	622429	622257	1.32831	MULTISPECIES: type 1 glutamine amidotransferase [Pseudomonas]
PAK_00573	624597	625549	624778	1.52972	MULTISPECIES: hypothetical protein [Pseudomonas]
PAK_00576	628442	628925	628710	1.22588	MULTISPECIES: YfhL family 4Fe-4S dicluster ferredoxin [Pseudomonas]
PAK_00591	642738	643063	642952	1.21801	MULTISPECIES: RNA polymerase sigma factor RpoH [Pseudomonas]
PAK_00592	643517	643838	643711	1.26666	MULTISPECIES: hypothetical protein [Pseudomonas]
PAK_00610	658352	658794	658522	1.43027	MULTISPECIES: YggS family pyridoxal phosphate-dependent enzyme [Pseudomonas]
PAK_00612	659668	660051	659836	1.32284	MULTISPECIES: PilT/PilU family type 4a pilus ATPase [Pseudomonas]
PAK_00624	670899	672666	671712	1.81165	MULTISPECIES: response regulator [Pseudomonas]
PAK_00627	673067	673470	673297	1.20981	MULTISPECIES: protein PilJ [Pseudomonas]
PAK_00628	675402	676097	675939	1.2186	protein-glutamate O-methyltransferase [Pseudomonas aeruginosa]
PAK_00638	692048	692446	692204	1.3674	cytochrome b [Pseudomonas aeruginosa]
PAK_00640	693856	694222	694072	1.29299	MULTISPECIES: MarR family transcriptional repressor MexR [Pseudomonas]
PAK_00644	702303	702905	702699	1.37778	DEAD/DEAH box helicase [Pseudomonas aeruginosa]
PAK_00652	710548	711318	710945	2.65402	MULTISPECIES: TetR/AcrR family transcriptional regulator [Pseudomonas]
	718218	719215	718645	5.20769	MULTISPECIES: hypothetical protein [Pseudomonas]
PAK_00664	727953	728224	728113	1.2508	inorganic phosphate transporter [Pseudomonas aeruginosa]
PAK_00670	735093	735907	735311	1.7557	MULTISPECIES: cold-shock protein [Gammaproteobacteria]
PAK_00686	753126	753480	753280	1.60114	TonB-dependent siderophore receptor [Pseudomonas aeruginosa]
PAK_00688	754699	755091	754893	1.83138	RNA polymerase sigma factor [Pseudomonas aeruginosa]
PAK_00692	758617	759158	758874	1.64496	NCS1 family nucleobase:cation symporter-1 [Pseudomonas aeruginosa]
PAK_00698	764987	765581	765326	1.97921	MULTISPECIES: malate synthase G [Pseudomonas]
PAK_00700	766397	767199	766768	1.4598	MULTISPECIES: glycine cleavage system protein R [Pseudomonas]
PAK_00713	776962	778375	777992	2.84559	MULTISPECIES: fimbrial protein [Pseudomonas]
PAK_00714	778634	779397	778994	4.13166	MULTISPECIES: molecular chaperone [Pseudomonas]
PAK_00734	799613	800064	799938	1.23454	MULTISPECIES: nitrite reductase [Pseudomonas]
PAK_00741	805429	805759	805603	1.2301	MULTISPECIES: hypothetical protein [Pseudomonas]
PAK_00750	812751	813066	812923	1.35627	FAD-binding oxidoreductase [Pseudomonas aeruginosa]
PAK_00761	821891	822221	822026	1.25198	MULTISPECIES: hypothetical protein [Pseudomonas]
PAK_00763	825576	825930	825766	1.46432	MULTISPECIES: metalloregulator ArsR/SmtB family transcription factor [Pseudomonas]
PAK_00777	837816	838139	837957	1.31808	MULTISPECIES: hypothetical protein [Pseudomonas]
PAK_00779	840107	840440	840283	1.23811	MULTISPECIES: DUF805 domain-containing protein [Pseudomonas]
PAK_00781	841278	841656	841432	1.49018	MULTISPECIES: carboxymuconolactone decarboxylase family protein [Pseudomonas]
	847396	848527	847688	2.31605	MULTISPECIES: hypothetical protein [Pseudomonas]
	849522	850298	849958	1.38076	MULTISPECIES: hypothetical protein [Pseudomonas]
PAK_00793	855649	856319	855994	2.0033	MULTISPECIES: RNA polymerase sigma factor RpoD [Pseudomonas]
PAK_00796	858484	859169	858754	1.69272	MULTISPECIES: 30S ribosomal protein S21 [Pseudomonadaceae]
PAK_00803	864656	864951	864693	1.14549	MULTISPECIES: SpoVR family protein [Pseudomonas]
PAK_00805	867796	868717	868017	1.73451	MULTISPECIES: PrkA family serine protein kinase [Pseudomonas]
PAK_00811	873524	874704	874428	1.29516	MULTISPECIES: peptidyl-prolyl cis-trans isomerase [Pseudomonas]
PAK_00813	876156	876539	876351	1.33404	MULTISPECIES: phosphotransferase [Pseudomonas]
PAK_00820	884341	884654	884411	1.17561	ABC transporter ATP-binding protein [Pseudomonas aeruginosa]
PAK_00826	890635	891252	891101	1.30812	anthranilate synthase component I [Pseudomonas aeruginosa]
PAK_00827	891685	892344	892212	1.18418	MULTISPECIES: transcriptional regulator [Pseudomonas]
PAK_00832	894691	895326	895079	1.70917	MULTISPECIES: hypothetical protein [Pseudomonas]
	899631	901233	900680	1.81774	MULTISPECIES: hypothetical protein [Pseudomonas]
PAK_00851	909871	910159	909987	1.16516	MULTISPECIES: hypothetical protein [Pseudomonas]
	918416	921651	918912	4.22039	MULTISPECIES: hypothetical protein [Pseudomonas]
PAK_00865	924490	925036	924804	1.50246	MULTISPECIES: cAMP-activated global transcriptional regulator CRP [Pseudomonas]
PAK_00867	925325	926726	926500	1.55969	MULTISPECIES: adenosylmethionine decarboxylase [Pseudomonas]
PAK_00877	934399	934788	934579	1.21657	MULTISPECIES: polymer-forming cytoskeletal protein [Pseudomonas]
PAK_00881	937817	939718	938269	2.29707	MULTISPECIES: tyrosine--tRNA ligase [Pseudomonas]
PAK_00887	945345	945679	945466	1.54821	MULTISPECIES: bifunctional biotin--[acetyl-CoA-carboxylase] synthetase/biotin operon repressor [Pseudomonas]
	947590	948361	948043	2.43758	NA
PAK_00897	949562	951359	949724	2.07416	MULTISPECIES: 50S ribosomal protein L11 [Pseudomonas]
PAK_00900	951855	953729	953252	1.57245	MULTISPECIES: 50S ribosomal protein L7/L12 [Pseudomonas]
PAK_00902	956996	957517	957347	1.15763	MULTISPECIES: DNA-directed RNA polymerase subunit beta' [Pseudomonas]
PAK_00904	961460	963330	961764	1.72312	MULTISPECIES: 30S ribosomal protein S7 [Pseudomonas]
PAK_00906	963851	964808	964708	1.3022	MULTISPECIES: elongation factor Tu [Pseudomonas]
PAK_00908	966089	967207	966641	1.54004	MULTISPECIES: 50S ribosomal protein L3 [Pseudomonas]
PAK_00915	967488	973410	972889	1.57825	MULTISPECIES: 50S ribosomal protein L16 [Pseudomonas]
PAK_00931	973701	980834	979925	2.81689	MULTISPECIES: 30S ribosomal protein S11 [Pseudomonadaceae]
	984931	985383	985152	1.42169	NA
PAK_00945	991285	991862	991586	2.64792	MULTISPECIES: helix-turn-helix transcriptional regulator [Pseudomonas]
PAK_00963	1019307	1019942	1019551	4.70526	MULTISPECIES: phenazine biosynthesis protein [Pseudomonas]
PAK_00965	1020390	1021316	1020842	4.55921	phenazine-specific methyltransferase [Pseudomonas aeruginosa]
PAK_00979	1041027	1041319	1041150	1.33076	MULTISPECIES: ABC transporter substrate-binding protein [Pseudomonas]
PAK_00999	1062832	1063666	1063098	2.95263	MULTISPECIES: protease IV [Pseudomonas]
	1064865	1065514	1065071	1.4187	hypothetical protein [Pseudomonas aeruginosa]
PAK_01005	1068171	1068619	1068411	1.79878	MULTISPECIES: NAD(P)/FAD-dependent oxidoreductase [Pseudomonas]
PAK_01007	1071332	1071628	1071506	1.41276	TonB-dependent siderophore receptor [Pseudomonas aeruginosa]
PAK_01017	1080737	1081045	1080854	1.58184	MULTISPECIES: ABC transporter ATP-binding protein [Pseudomonas]
PAK_01019	1082517	1082949	1082745	2.60017	MULTISPECIES: TonB-dependent receptor [Pseudomonas]
PAK_01034	1102197	1103143	1102740	3.79235	MULTISPECIES: hypothetical protein [Pseudomonas]
PAK_01036	1105095	1106070	1105595	5.50794	MULTISPECIES: hypothetical protein [Pseudomonas]
PAK_01040	1110063	1110404	1110280	1.47019	MULTISPECIES: homoprotocatechuate degradation operon regulator HpaR [Pseudomonas]
PAK_01044	1115742	1116025	1115864	1.19307	MULTISPECIES: cytochrome c oxidase accessory protein CcoG [Pseudomonas]
PAK_01059	1131139	1131436	1131266	1.36994	biliverdin-producing heme oxygenase [Pseudomonas aeruginosa]
PAK_01061	1132852	1133227	1133084	1.2852	MULTISPECIES: GNAT family N-acetyltransferase [Pseudomonas]
PAK_01087	1161848	1162141	1161990	1.36015	MULTISPECIES: DUF2218 domain-containing protein [Pseudomonas]
PAK_01090	1164948	1165752	1165349	4.15323	MULTISPECIES: molybdenum cofactor biosynthesis protein F [Pseudomonas]
PAK_01093	1166376	1167182	1166776	3.58547	MULTISPECIES: fimbrial biogenesis outer membrane usher protein [Pseudomonas]
PAK_01093	1167826	1168088	1167973	1.18308	MULTISPECIES: fimbrial biogenesis outer membrane usher protein [Pseudomonas]
PAK_01097	1174915	1176140	1175325	4.13347	MULTISPECIES: response regulator transcription factor [Pseudomonas]
PAK_01111	1189269	1190368	1190109	1.9838	MULTISPECIES: OmpW family protein [Pseudomonas]
PAK_01122	1197841	1198225	1198044	1.26777	MULTISPECIES: riboflavin synthase [Pseudomonas]
PAK_01130	1203874	1204178	1203982	1.30355	MULTISPECIES: GTP cyclohydrolase II [Pseudomonas]
PAK_01140	1214999	1215705	1215328	1.90307	ABC transporter ATP-binding protein [Pseudomonas aeruginosa]
PAK_01149	1223506	1223780	1223654	1.32826	MULTISPECIES: protein kinase [Pseudomonas]
PAK_01176	1251753	1252166	1251912	1.29414	MULTISPECIES: lytic murein transglycosylase B [Pseudomonas]
PAK_01198	1274151	1274506	1274308	1.34709	MULTISPECIES: sel1 repeat family protein [Pseudomonas]
PAK_01203	1279781	1280077	1279932	1.32021	MULTISPECIES: TetR/AcrR family transcriptional regulator [Pseudomonas]
PAK_01211	1287274	1287796	1287585	1.5191	MULTISPECIES: DUF2788 domain-containing protein [Pseudomonas]
PAK_01229	1304274	1305100	1304884	1.61201	MULTISPECIES: response regulator transcription factor [Pseudomonas]
PAK_01237	1314735	1315146	1315025	1.52104	MULTISPECIES: HU family DNA-binding protein [Pseudomonas]
PAK_01258	1343866	1344424	1344150	2.85768	MULTISPECIES: PhoH family protein [Pseudomonas]
PAK_01259	1345821	1346083	1345904	1.16323	MULTISPECIES: cyclic pyranopterin monophosphate synthase MoaC [Pseudomonas]
PAK_01282	1369853	1370325	1370066	1.43023	MULTISPECIES: LysR family transcriptional regulator [Pseudomonas]
PAK_01291	1378788	1379213	1379020	1.45758	MULTISPECIES: sodium:proton antiporter [Pseudomonas]
PAK_01300	1385509	1385807	1385650	1.34525	MULTISPECIES: hypothetical protein [Pseudomonas]
PAK_01303	1388174	1388576	1388402	1.3934	MULTISPECIES: NarK/NasA family nitrate transporter [Pseudomonas]
PAK_01312	1402274	1402886	1402534	2.13559	MULTISPECIES: TonB-dependent receptor [Pseudomonas]
PAK_01336	1424470	1424828	1424654	1.34806	MULTISPECIES: CesT family type III secretion system chaperone [Pseudomonas]
PAK_01342	1431898	1432227	1432098	1.44973	MULTISPECIES: ABC transporter substrate-binding protein [Pseudomonas]
PAK_01350	1439932	1440349	1440077	1.41418	MULTISPECIES: LPS export ABC transporter permease LptF [Pseudomonas]
	1444564	1445384	1444951	1.98957	NA
PAK_01357	1447103	1447928	1447266	1.46858	MULTISPECIES: preprotein translocase subunit YajC [Pseudomonas]
PAK_01361	1452186	1452580	1452376	1.41209	MULTISPECIES: inositol monophosphatase [Pseudomonas]
PAK_01364	1453928	1454326	1454085	1.42874	MULTISPECIES: Fe-S cluster assembly transcriptional regulator IscR [Pseudomonas]
PAK_01372	1459524	1460015	1459771	1.41958	MULTISPECIES: nucleoside-diphosphate kinase [Pseudomonas]
PAK_01374	1460969	1461499	1461202	1.33418	MULTISPECIES: type IV pilus biogenesis/stability protein PilW [Pseudomonas]
PAK_01387	1475995	1476365	1476235	1.30259	MULTISPECIES: 2-isopropylmalate synthase [Pseudomonas]
PAK_01410	1497789	1498219	1498007	1.41633	MULTISPECIES: IMP dehydrogenase [Pseudomonas]
	1501051	1503677	1501506	4.60084	MULTISPECIES: hypothetical protein [Pseudomonas]
PAK_01414	1505017	1505373	1505029	1.11364	MULTISPECIES: MFS transporter [Pseudomonas]
PAK_01417	1507947	1508215	1508130	1.21984	MULTISPECIES: multicopper oxidase family protein [Pseudomonas]
PAK_01424	1518361	1518689	1518494	1.33093	MULTISPECIES: hypothetical protein [Pseudomonas]
PAK_01429	1526175	1526560	1526384	1.26821	MULTISPECIES: GntR family transcriptional regulator [Pseudomonas]
PAK_01430	1526965	1527288	1527093	1.1716	MULTISPECIES: L,D-transpeptidase family protein [Pseudomonas]
PAK_01439	1534686	1535123	1534889	1.3572	MULTISPECIES: inner membrane protein YpjD [Pseudomonas]
PAK_01443	1536450	1538795	1536659	1.62661	MULTISPECIES: tRNA (guanosine(37)-N1)-methyltransferase TrmD [Pseudomonas]
PAK_01451	1543856	1544270	1543960	1.21003	MULTISPECIES: homoserine dehydrogenase [Pseudomonas]
PAK_01453	1547486	1548422	1548129	2.09992	MULTISPECIES: adenylate cyclase [Pseudomonas]
PAK_01455	1549938	1550228	1550093	1.21836	MULTISPECIES: CoA transferase [Pseudomonas]
PAK_01466	1565933	1566263	1566071	1.24183	MULTISPECIES: hypothetical protein [Pseudomonas]
PAK_01473	1573285	1573639	1573425	1.34814	response regulator transcription factor [Pseudomonas aeruginosa]
PAK_01479	1581013	1581438	1581196	1.39224	MULTISPECIES: methyl-accepting chemotaxis protein [Pseudomonas]
PAK_01486	1589864	1590148	1589937	1.23507	MULTISPECIES: peptide chain release factor 2 [Pseudomonas]
PAK_01487	1591122	1591438	1591359	1.20472	MULTISPECIES: lysine--tRNA ligase [Pseudomonas]
PAK_01488	1592758	1593104	1592925	1.70576	MULTISPECIES: TetR/AcrR family transcriptional regulator [Pseudomonas]
PAK_01489	1593438	1593770	1593583	1.33029	MULTISPECIES: hypothetical protein [Pseudomonas]
PAK_01496	1599086	1599944	1599713	1.62862	MULTISPECIES: DUF4398 domain-containing protein [Pseudomonas]
PAK_01503	1607391	1607686	1607501	1.38858	MULTISPECIES: hypothetical protein [Pseudomonas]
PAK_01525	1630680	1631287	1630976	1.49975	MULTISPECIES: hypothetical protein [Pseudomonas]
PAK_01531	1638307	1638973	1638537	1.5298	MULTISPECIES: 30S ribosomal protein S2 [Pseudomonas]
PAK_01532	1639363	1639778	1639603	1.38898	MULTISPECIES: elongation factor Ts [Pseudomonas]
PAK_01533	1640558	1641469	1640671	1.39876	MULTISPECIES: UMP kinase [Pseudomonas]
PAK_01539	1645671	1646325	1646132	1.56007	MULTISPECIES: outer membrane protein assembly factor BamA [Pseudomonas]
PAK_01542	1649840	1650434	1650125	1.66689	MULTISPECIES: 3-hydroxyacyl-ACP dehydratase FabZ [Gammaproteobacteria]
PAK_01548	1657025	1657389	1657203	1.47834	MULTISPECIES: acetyl-CoA carboxylase carboxyl transferase subunit alpha [Pseudomonas]
PAK_01550	1660893	1661242	1661023	1.2661	MULTISPECIES: CTP synthase [Pseudomonas]
PAK_01551	1662689	1662992	1662748	1.19741	MULTISPECIES: 3-deoxy-8-phosphooctulonate synthase [Pseudomonas]
PAK_01556	1667433	1667800	1667598	1.49743	MULTISPECIES: selenium metabolism membrane protein YedE/FdhT [Pseudomonas]
PAK_01566	1675501	1676738	1675910	3.07824	MULTISPECIES: ferredoxin family protein [Pseudomonas]
PAK_01572	1682865	1683165	1682928	1.17274	MULTISPECIES: LOG family protein [Pseudomonas]
PAK_01580	1692462	1692826	1692687	1.45099	MULTISPECIES: ABC transporter ATP-binding protein [Pseudomonas]
PAK_01586	1697252	1697822	1697578	1.64687	MULTISPECIES: type B 50S ribosomal protein L31 [Pseudomonas]
PAK_01593	1704805	1705172	1705014	1.38363	MULTISPECIES: LysR family transcriptional regulator [Pseudomonas]
PAK_01600	1713756	1714210	1713935	1.55895	MULTISPECIES: LysR family transcriptional regulator [Pseudomonas]
PAK_01603	1717042	1717389	1717222	1.38357	MULTISPECIES: glycerol-3-phosphate dehydrogenase [Pseudomonas]
PAK_01606	1720647	1721157	1720925	1.74513	MULTISPECIES: aquaporin [Pseudomonas]
PAK_01609	1723061	1723386	1723146	1.27371	MULTISPECIES: PhzF family phenazine biosynthesis protein [Pseudomonas]
PAK_01613	1726654	1727335	1727080	1.26241	TetR family transcriptional regulator [Pseudomonas aeruginosa]
PAK_01615	1728303	1728990	1728691	1.60628	MULTISPECIES: hypothetical protein [Gammaproteobacteria]
PAK_01625	1738761	1739123	1738930	1.40527	MULTISPECIES: catabolite repressor/activator [Pseudomonas]
PAK_01636	1753589	1754200	1753927	2.34988	MULTISPECIES: UDP-4-amino-4-deoxy-L-arabinose aminotransferase [Pseudomonas]
PAK_01648	1770536	1771758	1771221	3.37053	MULTISPECIES: UDP-glucose/GDP-mannose dehydrogenase family protein [Pseudomonas]
PAK_01651	1774521	1774873	1774754	1.38753	MULTISPECIES: ornithine carbamoyltransferase [Pseudomonas]
PAK_01652	1775337	1775760	1775571	1.58719	MULTISPECIES: hypothetical protein [Pseudomonas]
PAK_01656	1781119	1781764	1781564	1.67996	MULTISPECIES: MFS transporter [Pseudomonas]
PAK_01657	1782645	1784162	1783827	3.35935	MULTISPECIES: bacterioferritin [Pseudomonas]
PAK_01668	1795565	1797071	1795904	3.23538	MULTISPECIES: heavy-metal-associated domain-containing protein [Pseudomonas]
PAK_01674	1803012	1803555	1803268	1.8885	MULTISPECIES: ABC transporter ATP-binding protein [Pseudomonas]
PAK_01691	1817673	1818402	1818061	2.9607	MULTISPECIES: hypothetical protein [Pseudomonas]
PAK_01692	1819394	1820086	1819812	1.86235	MULTISPECIES: hypothetical protein [Pseudomonas]
PAK_01699	1826159	1826545	1826387	1.6603	MULTISPECIES: electron transport complex subunit RsxA [Pseudomonas]
PAK_01706	1832794	1833580	1833334	1.31578	MULTISPECIES: alpha/beta hydrolase [Pseudomonas]
PAK_01708	1835570	1835911	1835701	1.41242	MULTISPECIES: transcriptional regulator SdiA [Pseudomonas]
PAK_01713	1840682	1841162	1840965	1.47316	MULTISPECIES: C40 family peptidase [Pseudomonas]
PAK_01726	1859977	1860783	1860205	1.44341	MULTISPECIES: N-acetylglutaminylglutamine amidotransferase [Pseudomonas]
PAK_01734	1869399	1870393	1869778	2.24951	MULTISPECIES: hypothetical protein [Pseudomonas]
PAK_01736	1870806	1871173	1871014	1.44627	aliphatic sulfonate ABC transporter substrate-binding protein [Pseudomonas aeruginosa]
PAK_01739	1873657	1873995	1873817	1.63261	MULTISPECIES: NADPH-dependent FMN reductase [Pseudomonas]
PAK_01751	1882072	1882331	1882242	1.19375	MULTISPECIES: flavodoxin [Pseudomonas]
PAK_01776	1905569	1905943	1905743	1.96215	MULTISPECIES: RNA polymerase sigma factor [Pseudomonas]
PAK_01778	1907386	1907674	1907533	1.40385	MULTISPECIES: TonB-dependent hemoglobin/transferrin/lactoferrin family receptor [Pseudomonas]
PAK_01790	1921229	1921706	1921457	2.43796	MULTISPECIES: ferredoxin--NADP reductase [Pseudomonas]
PAK_01796	1929821	1930302	1930115	1.62481	MULTISPECIES: regulatory protein NosR [Pseudomonas]
PAK_01798	1930604	1930950	1930759	1.37586	MULTISPECIES: antibiotic biosynthesis monooxygenase [Pseudomonas]
PAK_01802	1933095	1933919	1933649	2.23165	MULTISPECIES: Arc family DNA-binding protein [Pseudomonas]
PAK_01818	1945171	1945619	1945415	1.85609	MULTISPECIES: hypothetical protein [Pseudomonas]
PAK_01821	1945992	1948625	1947509	3.59765	RHS repeat protein [Pseudomonas aeruginosa]
	1951279	1955442	1952250	6.12937	MULTISPECIES: oligosaccharide repeat unit polymerase [Pseudomonas]
PAK_01839	1969972	1970564	1970324	2.22421	MULTISPECIES: flagellar biosynthesis anti-sigma factor FlgM [Pseudomonas]
PAK_01841	1970857	1972173	1971667	1.81926	MULTISPECIES: chemotaxis protein CheV [Pseudomonas]
PAK_01849	1980339	1981292	1980557	1.57326	MULTISPECIES: MarR family transcriptional regulator [Pseudomonas]
PAK_01853	1985831	1986156	1985983	1.26843	ADP-glyceromanno-heptose 6-epimerase [Pseudomonas aeruginosa]
PAK_01864	2002448	2003098	2002730	3.96555	MULTISPECIES: ATP-dependent Clp protease proteolytic subunit [Pseudomonas]
PAK_01864	2003453	2004109	2003767	4.0613	MULTISPECIES: ATP-dependent Clp protease proteolytic subunit [Pseudomonas]
PAK_01881	2022209	2023019	2022842	1.54041	MULTISPECIES: universal stress protein [Pseudomonas]
PAK_01887	2027275	2027973	2027621	2.50939	MULTISPECIES: FUSC family protein [Pseudomonas]
PAK_01893	2033702	2034121	2033920	1.56442	MULTISPECIES: long-chain-fatty-acid--CoA ligase [Pseudomonas]
PAK_01894	2035544	2035852	2035717	1.28748	MULTISPECIES: long-chain fatty acid--CoA ligase [Pseudomonas]
	2047312	2049778	2049020	6.48747	DUF3304 domain-containing protein [Pseudomonas aeruginosa]
PAK_01908	2055693	2056063	2055863	1.74855	MULTISPECIES: hypothetical protein [Pseudomonas]
PAK_01912	2058338	2058735	2058555	1.60272	MULTISPECIES: porin [Pseudomonas]
PAK_01914	2061762	2062294	2061959	1.71615	MULTISPECIES: hypothetical protein [Pseudomonas]
PAK_01924	2074640	2075051	2074837	2.26708	TonB-dependent receptor family protein [Pseudomonas aeruginosa]
PAK_01926	2079051	2079696	2079334	1.68374	MULTISPECIES: cold-shock protein [Pseudomonas]
PAK_01929	2081848	2082134	2082004	1.48634	MULTISPECIES: recombination-associated protein RdgC [Pseudomonas]
PAK_01932	2082414	2082698	2082515	1.2919	MULTISPECIES: FKBP-type peptidyl-prolyl cis-trans isomerase [Pseudomonas]
PAK_01940	2090043	2090311	2090193	1.31841	NAD(P)H-quinone oxidoreductase [Pseudomonas aeruginosa]
PAK_01951	2100454	2100784	2100602	1.48487	MULTISPECIES: cell division topological specificity factor MinE [Pseudomonas]
PAK_01952	2101294	2101619	2101501	1.26833	MULTISPECIES: septum site-determining protein MinD [Pseudomonas]
PAK_01959	2107721	2108402	2108250	1.70731	MULTISPECIES: DUF2061 domain-containing protein [Pseudomonas]
PAK_01967	2115975	2116326	2116176	1.49518	MULTISPECIES: DUF2790 domain-containing protein [Pseudomonas]
PAK_01973	2120883	2121275	2121092	1.37144	MULTISPECIES: FMN-dependent NADH-azoreductase [Pseudomonas]
PAK_02002	2145562	2145863	2145710	1.44215	MULTISPECIES: type I glyceraldehyde-3-phosphate dehydrogenase [Pseudomonas]
PAK_02007	2151202	2151624	2151406	1.49813	MULTISPECIES: carbohydrate ABC transporter substrate-binding protein [Pseudomonas]
PAK_02014	2159108	2159422	2159262	1.29779	MULTISPECIES: glucose-6-phosphate dehydrogenase [Pseudomonas]
PAK_02029	2173538	2174033	2173763	1.48487	MULTISPECIES: DNA gyrase subunit A [Pseudomonas]
PAK_02035	2182885	2183391	2183134	1.71762	MULTISPECIES: 30S ribosomal protein S1 [Pseudomonas]
	2184229	2196906	2189736	6.32544	glycosyltransferase family 4 protein [Pseudomonas aeruginosa]
PAK_02047	2197758	2199386	2199152	1.78096	MULTISPECIES: polysaccharide biosynthesis protein [Pseudomonas]
	2201164	2201658	2201339	1.64804	NA
PAK_02051	2202623	2203018	2202784	1.47456	MULTISPECIES: excinuclease ABC subunit B [Pseudomonas]
	2209918	2211045	2210746	2.34515	NA
PAK_02078	2226840	2227355	2227100	1.90028	FimV family protein [Pseudomonas aeruginosa]
PAK_02105	2254741	2255176	2254952	1.45688	MULTISPECIES: chromosome partitioning protein ParA [Pseudomonas]
PAK_02114	2265015	2265468	2265228	1.97099	MULTISPECIES: DUF1302 domain-containing protein [Pseudomonas]
PAK_02129	2286878	2287209	2287033	1.43037	NAD-glutamate dehydrogenase [Pseudomonas aeruginosa]
PAK_02137	2304806	2305221	2304939	1.21677	MULTISPECIES: hypothetical protein [Gammaproteobacteria]
	2312070	2312418	2312257	1.22119	MULTISPECIES: ribosome modulation factor [Gammaproteobacteria]
PAK_02146	2316147	2316525	2316317	1.58357	MULTISPECIES: D-alanyl-D-alanine carboxypeptidase/D-alanyl-D-alanine-endopeptidase [Pseudomonas]
PAK_02148	2316896	2318126	2317198	3.19218	MULTISPECIES: response regulator transcription factor [Pseudomonas]
	2331049	2331573	2331327	1.86051	NA
PAK_02185	2356953	2357505	2357100	1.52906	MULTISPECIES: hypothetical protein [Pseudomonas]
PAK_02188	2358628	2359111	2358860	1.5217	MULTISPECIES: TetR/AcrR family transcriptional regulator [Pseudomonas]
PAK_02220	2393529	2394362	2394158	2.14481	MULTISPECIES: 23S rRNA pseudouridine(955/2504/2580) synthase RluC [Pseudomonas]
PAK_02225	2397571	2398324	2398110	1.38176	MULTISPECIES: 50S ribosomal protein L32 [Pseudomonas]
PAK_02229	2400703	2401769	2401530	1.56884	MULTISPECIES: acyl carrier protein [Proteobacteria]
PAK_02239	2409540	2409919	2409670	1.20793	MULTISPECIES: B12-binding domain-containing radical SAM protein [Pseudomonas]
PAK_02242	2413668	2413991	2413816	1.34346	MULTISPECIES: electron transfer flavoprotein-ubiquinone oxidoreductase [Pseudomonas]
PAK_02255	2427234	2427562	2427448	1.46278	MULTISPECIES: AAA domain-containing protein [Pseudomonas]
PAK_02259	2432314	2432723	2432569	1.41269	MULTISPECIES: purine permease [Pseudomonas]
	2435119	2435760	2435383	3.06402	MULTISPECIES: hypothetical protein [Pseudomonas]
PAK_02302	2474829	2475093	2474981	1.37586	MULTISPECIES: ECF family RNA polymerase sigma factor SbrI [Pseudomonas]
PAK_02344	2518014	2518301	2518173	1.26096	L,D-transpeptidase family protein [Pseudomonas aeruginosa]
	2519138	2520292	2519688	2.1345	MULTISPECIES: hypothetical protein [Gammaproteobacteria]
PAK_02348	2522387	2522725	2522572	1.52906	MULTISPECIES: organic hydroperoxide resistance protein [Pseudomonas]
PAK_02358	2530620	2530951	2530778	1.46867	MULTISPECIES: DEAD/DEAH box helicase [Pseudomonas]
	2552198	2553138	2552468	1.69847	NA
PAK_02385	2554761	2560825	2556939	2.79887	MULTISPECIES: LysR family transcriptional regulator [Proteobacteria]
PAK_02387	2561286	2561648	2561552	1.26685	MULTISPECIES: HlyD family efflux transporter periplasmic adaptor subunit [Proteobacteria]
PAK_02387	2561928	2562277	2562116	1.29042	MULTISPECIES: HlyD family efflux transporter periplasmic adaptor subunit [Proteobacteria]
PAK_02391	2562880	2567866	2565270	2.92702	MULTISPECIES: hypothetical protein [Proteobacteria]
PAK_02394	2568191	2571338	2570653	2.94765	MULTISPECIES: methyl-accepting chemotaxis protein [Proteobacteria]
	2621167	2622327	2622127	1.66606	MULTISPECIES: hypothetical protein [Proteobacteria]
	2627388	2627678	2627532	1.60419	MULTISPECIES: RebB family R body protein [Pseudomonas]
	2648109	2650234	2648858	5.13665	MULTISPECIES: exo-alpha-sialidase [Pseudomonas]
PAK_02489	2653165	2655204	2653428	2.04759	MULTISPECIES: hypothetical protein [Pseudomonas]
	2669141	2669778	2669385	2.31275	NA
PAK_02522	2679401	2680372	2679641	1.88702	MULTISPECIES: hypothetical protein [Pseudomonas]
PAK_02527	2682771	2683787	2683545	1.45394	MULTISPECIES: hypothetical protein [Pseudomonas]
PAK_02532	2686271	2687061	2686922	1.33904	MULTISPECIES: DUF2789 domain-containing protein [Pseudomonas]
PAK_02535	2687970	2688240	2688121	1.29337	MULTISPECIES: DUF5064 family protein [Pseudomonas]
	2691942	2692256	2692102	1.27864	MULTISPECIES: ParD-like family protein [Pseudomonas]
PAK_02553	2697846	2699306	2698914	1.74561	MULTISPECIES: 50S ribosomal protein L35 [Pseudomonas]
	2702575	2704851	2703655	2.75615	DEAD/DEAH box helicase family protein [Pseudomonas aeruginosa]
	2705602	2717355	2712592	3.8477	hypothetical protein [Pseudomonas aeruginosa]
	2717797	2718090	2717911	1.34346	NA
	2718955	2719290	2719145	1.5762	NA
PAK_02601	2755028	2755680	2755344	3.73722	MULTISPECIES: hydrolase [Pseudomonas]
	2756445	2757166	2756789	3.17303	MULTISPECIES: helix-turn-helix transcriptional regulator [Pseudomonas]
PAK_02613	2767312	2767622	2767443	1.6911	type VI secretion system tip protein VgrG [Pseudomonas aeruginosa]
PAK_02632	2788207	2789881	2789426	2.29065	MULTISPECIES: H-NS histone family protein [Pseudomonas]
PAK_02664	2824013	2824655	2824435	2.63535	MULTISPECIES: NADH-quinone oxidoreductase subunit A [Pseudomonas]
PAK_02678	2839811	2840213	2840041	1.3847	MULTISPECIES: NADP-dependent isocitrate dehydrogenase [Pseudomonas]
PAK_02680	2841616	2842328	2841917	1.68816	MULTISPECIES: ATP-dependent Clp protease adapter ClpS [Pseudomonas]
PAK_02686	2847461	2847775	2847597	1.32283	MULTISPECIES: DNA translocase FtsK [Pseudomonas]
PAK_02711	2872170	2873355	2872405	2.45711	MULTISPECIES: LuxR family transcriptional regulator [Pseudomonas]
	2883467	2883823	2883664	1.40385	NA
	2887986	2888485	2888203	1.73088	NA
PAK_02724	2889829	2890236	2890066	1.64397	MULTISPECIES: NAD(P)H-dependent oxidoreductase [Pseudomonas]
PAK_02727	2892804	2893213	2893009	1.82957	MULTISPECIES: Lrp/AsnC family transcriptional regulator [Pseudomonas]
PAK_02735	2900622	2902035	2901190	5.12634	MULTISPECIES: PA-I galactophilic lectin [Pseudomonas]
PAK_02747	2912591	2913052	2912821	2.30243	MULTISPECIES: hypothetical protein [Gammaproteobacteria]
PAK_02787	2962983	2963619	2963312	2.13598	MULTISPECIES: heavy metal response regulator transcription factor [Pseudomonas]
PAK_02804	2982649	2982933	2982783	1.31841	MULTISPECIES: hypothetical protein [Pseudomonas]
	3025943	3028451	3027818	5.03354	MULTISPECIES: hypothetical protein [Pseudomonas]
	3032244	3032580	3032439	1.40827	RHS repeat protein [Pseudomonas aeruginosa]
PAK_02880	3066525	3067000	3066724	2.80181	MULTISPECIES: RNA polymerase factor sigma-70 [Pseudomonas]
	3081076	3081486	3081286	1.94006	MULTISPECIES: hypothetical protein [Pseudomonas]
	3081944	3082330	3082118	1.86051	MULTISPECIES: hypothetical protein [Pseudomonas]
PAK_02905	3102594	3102865	3102748	1.33609	MULTISPECIES: PepSY domain-containing protein [Pseudomonas]
PAK_02927	3157994	3158359	3158174	2.60147	MULTISPECIES: transcriptional repressor [Pseudomonas]
	3171269	3171592	3171440	1.30516	MULTISPECIES: hypothetical protein [Pseudomonas]
PAK_03053	3305823	3306136	3305990	1.32283	MULTISPECIES: LacI family DNA-binding transcriptional regulator [Pseudomonas]
	3354931	3356370	3356038	3.05518	MULTISPECIES: hypothetical protein [Pseudomonas]
PAK_03185	3453847	3454490	3454022	1.74708	MULTISPECIES: hypothetical protein [Pseudomonas]
PAK_03204	3473021	3474018	3473598	3.09348	MULTISPECIES: type 1 fimbrial protein [Pseudomonas]
PAK_03250	3523414	3523799	3523612	2.10504	MULTISPECIES: aromatic-ring-hydroxylating dioxygenase subunit alpha [Pseudomonas]
PAK_03296	3583867	3586849	3584214	3.36453	hypothetical protein [Pseudomonas aeruginosa]
	3690553	3693966	3693446	4.11433	DUF2326 domain-containing protein [Pseudomonas aeruginosa]
PAK_03433	3736686	3737065	3736899	1.85167	MULTISPECIES: phenazine biosynthesis protein [Pseudomonas]
PAK_03434	3737588	3738059	3737827	2.03433	MULTISPECIES: LuxR family transcriptional regulator [Pseudomonas]
PAK_03435	3738322	3738795	3738552	1.93416	MULTISPECIES: sterol desaturase family protein [Pseudomonas]
	3774983	3775659	3775310	2.80328	NA
PAK_03536	3852771	3853329	3853106	1.67785	MULTISPECIES: DNA-binding protein HU-beta [Pseudomonas]
PAK_03537	3855257	3855622	3855409	1.26685	MULTISPECIES: endopeptidase La [Pseudomonas]
	3864091	3864566	3864355	1.56884	NA
PAK_03570	3890334	3890740	3890553	1.6587	MULTISPECIES: OmpA family protein [Pseudomonas]
PAK_03634	3953429	3953704	3953518	1.19909	MULTISPECIES: T3SS regulon anti-activator ExsD [Pseudomonas]
PAK_03635	3954111	3955131	3954613	2.19048	MULTISPECIES: T3SS regulon transcriptional activator ExsA [Pseudomonas]
PAK_03660	3974331	3974620	3974444	1.50991	MULTISPECIES: YncE family protein [Pseudomonas]
PAK_03693	4007930	4008947	4008604	2.68838	MULTISPECIES: type VI secretion system protein TssA [Pseudomonas]
PAK_03720	4037981	4038332	4038147	1.66459	MULTISPECIES: IclR family transcriptional regulator [Pseudomonas]
PAK_03770	4090901	4091379	4091131	1.41416	MULTISPECIES: succinate dehydrogenase, cytochrome b556 subunit [Pseudomonas]
PAK_03794	4115256	4115548	4115411	1.28895	cytochrome-c oxidase, cbb3-type subunit I [Pseudomonas aeruginosa]
PAK_03802	4122130	4122438	4122291	1.51728	MULTISPECIES: cytochrome c oxidase accessory protein CcoG [Pseudomonas]
	4144180	4150622	4148722	3.82708	hypothetical protein [Pseudomonas aeruginosa]
PAK_03831	4154267	4154914	4154497	1.98425	MULTISPECIES: cell division protein ZipA [Pseudomonas]
PAK_03834	4158723	4159002	4158901	1.38765	MULTISPECIES: alkane 1-monooxygenase [Pseudomonas]
PAK_03847	4174272	4174690	4174526	2.65008	MULTISPECIES: Hcp family type VI secretion system effector [Pseudomonas]
PAK_03850	4178483	4180371	4179964	2.83717	MULTISPECIES: hypothetical protein [Pseudomonas]
PAK_03857	4186386	4186864	4186661	2.54844	MULTISPECIES: glyoxylate carboligase [Pseudomonas]
PAK_03929	4259983	4260937	4260688	2.31127	MULTISPECIES: regulatory protein RsaL [Pseudomonas]
	4280414	4281018	4280669	2.36578	MULTISPECIES: hypothetical protein [Pseudomonas]
	4302595	4304074	4303867	2.52487	NA
PAK_03967	4306548	4307309	4307160	1.26244	MULTISPECIES: type VI secretion system tip protein VgrG [Pseudomonas]
PAK_03971	4310558	4311999	4310929	2.64419	MULTISPECIES: adenylyl-sulfate kinase [Pseudomonas]
	4319253	4323775	4320165	3.30266	MULTISPECIES: ABC transporter ATP-binding protein [Pseudomonas]
PAK_03980	4324253	4324558	4324417	1.24181	UDP-glucose 4-epimerase GalE [Pseudomonas aeruginosa]
PAK_03981	4325048	4326416	4325629	4.62402	MULTISPECIES: hypothetical protein [Pseudomonas]
	4328612	4328872	4328716	1.29337	MULTISPECIES: hypothetical protein [Pseudomonas]
	4337290	4339587	4338925	5.08804	MULTISPECIES: GNAT family N-acetyltransferase [Pseudomonas]
PAK_03996	4344402	4344826	4344624	2.06379	MULTISPECIES: oxidoreductase [Pseudomonas]
PAK_03997	4347679	4348073	4347905	1.34787	MULTISPECIES: helix-turn-helix transcriptional regulator [Pseudomonas]
	4366500	4367106	4366742	2.4026	MULTISPECIES: hypothetical protein [Pseudomonas]
PAK_04021	4367378	4367949	4367712	2.17722	MULTISPECIES: aminotransferase class I/II-fold pyridoxal phosphate-dependent enzyme [Pseudomonas]
PAK_04025	4372434	4372849	4372624	1.76623	MULTISPECIES: glutamate/aspartate ABC transporter substrate-binding protein [Pseudomonas]
PAK_04045	4396248	4396687	4396439	2.1345	MULTISPECIES: TonB-dependent siderophore receptor [Pseudomonas]
PAK_04050	4401826	4402113	4401992	1.34051	MULTISPECIES: ubiquinol oxidase subunit II [Pseudomonas]
PAK_04065	4417943	4418213	4418078	1.57326	MULTISPECIES: TonB-dependent receptor [Pseudomonas]
PAK_04119	4473395	4474369	4474015	4.68294	MULTISPECIES: serralysin family metalloprotease AprA [Pseudomonas]
PAK_04123	4480032	4480934	4480441	3.52804	MULTISPECIES: hypothetical protein [Pseudomonas]
PAK_04127	4486579	4486911	4486709	1.35377	MULTISPECIES: TetR/AcrR family transcriptional regulator [Pseudomonas]
PAK_04149	4504918	4505903	4505160	2.09326	non-ribosomal peptide synthetase [Pseudomonas aeruginosa]
PAK_04172	4529822	4530191	4529965	1.36408	MULTISPECIES: C40 family peptidase [Pseudomonas]
PAK_04202	4561387	4562913	4562532	3.59875	hypothetical protein [Pseudomonas aeruginosa]
PAK_04211	4571663	4572115	4571934	2.01224	MULTISPECIES: cold-shock protein [Pseudomonas]
PAK_04216	4579428	4580048	4579740	2.78266	MULTISPECIES: transposase [Pseudomonas]
PAK_04217	4580482	4580994	4580729	1.90765	MULTISPECIES: hypothetical protein [Pseudomonas]
	4581519	4582815	4582457	4.79048	hypothetical protein [Pseudomonas aeruginosa]
PAK_04218	4583373	4584808	4583944	4.29994	pyocin-S2 [Pseudomonas aeruginosa]
PAK_04224	4591307	4591783	4591621	1.74855	MFS transporter [Pseudomonas aeruginosa]
PAK_04254	4617367	4617638	4617494	1.37734	MULTISPECIES: LTA synthase family protein [Pseudomonas]
PAK_04257	4622118	4622743	4622427	1.80306	MULTISPECIES: hypothetical protein [Pseudomonas]
PAK_04274	4640209	4640760	4640458	1.84136	MULTISPECIES: sigma-54-dependent Fis family transcriptional regulator [Pseudomonas]
PAK_04283	4650322	4653086	4650611	1.84578	MULTISPECIES: class I SAM-dependent methyltransferase [Pseudomonas]
PAK_04305	4672437	4673257	4672597	1.39501	MULTISPECIES: flagellar basal body rod protein FlgB [Pseudomonas]
PAK_04308	4673539	4674130	4673871	1.73677	branched-chain amino acid ABC transporter substrate-binding protein [Pseudomonas aeruginosa]
PAK_04328	4694803	4695149	4694979	1.69405	MULTISPECIES: monovalent cation/H+ antiporter subunit A [Pseudomonas]
PAK_04342	4709765	4710079	4709916	1.52464	MULTISPECIES: OmpA family protein [Pseudomonas]
PAK_04348	4712665	4713439	4712988	2.84306	MULTISPECIES: hypothetical protein [Pseudomonas]
PAK_04352	4718943	4719350	4719157	1.47456	MULTISPECIES: DNA recombination protein RmuC [Pseudomonas]
	4739741	4740168	4739995	1.57326	NA
PAK_04376	4743421	4743816	4743646	1.40091	MULTISPECIES: 4-hydroxy-tetrahydrodipicolinate synthase [Pseudomonas]
PAK_04383	4748900	4749952	4749392	2.56317	LysR family transcriptional regulator [Pseudomonas aeruginosa]
PAK_04391	4758305	4759688	4758568	2.04906	MULTISPECIES: methylated-DNA--[protein]-cysteine S-methyltransferase [Pseudomonas]
PAK_04393	4761088	4764966	4762098	4.69031	MULTISPECIES: molecular chaperone [Pseudomonas]
PAK_04398	4766984	4767773	4767528	1.93711	MULTISPECIES: acyl-CoA thioesterase [Pseudomonas]
PAK_04399	4768320	4768895	4768716	1.64397	IS3-like element ISPa32 family transposase [Pseudomonas aeruginosa]
PAK_04402	4769986	4770792	4770314	1.44363	site-specific integrase [Pseudomonas aeruginosa]
	4772094	4772740	4772439	2.27003	NA
PAK_04409	4777196	4778230	4777420	1.41269	MULTISPECIES: cell envelope integrity protein TolA [Pseudomonas]
PAK_04411	4778552	4779710	4779484	1.78682	MULTISPECIES: protein TolQ [Pseudomonas]
PAK_04418	4784400	4784870	4784631	1.51139	MULTISPECIES: DNA starvation/stationary phase protection protein [Pseudomonas]
PAK_04422	4786854	4787718	4787340	2.18164	MULTISPECIES: OprD family porin [Pseudomonas]
PAK_04429	4793004	4794198	4793841	1.24181	MULTISPECIES: hypothetical protein [Pseudomonas]
PAK_04444	4804531	4805439	4804771	1.47456	hypothetical protein [Pseudomonas aeruginosa]
PAK_04451	4814516	4815025	4814773	4.03534	MULTISPECIES: TonB-dependent siderophore receptor [Pseudomonas]
PAK_04453	4816656	4817162	4816916	3.11558	MULTISPECIES: response regulator transcription factor [Pseudomonas]
	4824757	4825240	4824977	1.77654	NA
PAK_04465	4830735	4831039	4830909	1.2536	cytochrome b [Pseudomonas aeruginosa]
PAK_04466	4832743	4833101	4832951	1.64249	MULTISPECIES: potassium transporter Kup [Pseudomonas]
PAK_04470	4836632	4837198	4836939	1.92385	MULTISPECIES: magnesium transporter [Pseudomonas]
	4840905	4842126	4841407	2.13598	NA
PAK_04483	4845965	4846222	4846113	1.286	alanine--tRNA ligase [Pseudomonas aeruginosa]
PAK_04497	4859721	4859979	4859855	1.41056	MULTISPECIES: ABC transporter permease [Pseudomonas]
PAK_04498	4860656	4861089	4860845	1.54798	MULTISPECIES: ABC transporter substrate-binding protein [Pseudomonas]
PAK_04510	4873983	4874648	4874530	1.27569	MULTISPECIES: LysR family transcriptional regulator [Pseudomonas]
PAK_04512	4876785	4877492	4877198	2.35989	MULTISPECIES: DUF2790 domain-containing protein [Pseudomonas]
PAK_04514	4879118	4879787	4879372	1.33904	MULTISPECIES: phenylalanine 4-monooxygenase [Pseudomonas]
PAK_04517	4881829	4882243	4882072	1.38323	MULTISPECIES: D-alanyl-D-alanine endopeptidase [Pseudomonas]
PAK_04519	4883876	4884338	4884135	1.93564	MULTISPECIES: lysozyme inhibitor [Pseudomonas]
PAK_04526	4892651	4893137	4892943	1.52702	MULTISPECIES: EAL domain-containing protein [Pseudomonas]
PAK_04530	4896616	4896876	4896689	1.16374	MULTISPECIES: BolA family transcriptional regulator [Pseudomonas]
PAK_04531	4897228	4897535	4897411	1.32157	MULTISPECIES: DUF2059 domain-containing protein [Pseudomonas]
PAK_04543	4910488	4911612	4911208	3.55274	MULTISPECIES: phospholipase C, phosphocholine-specific [Pseudomonas]
PAK_04551	4919651	4920160	4919915	1.61997	MULTISPECIES: acetate kinase [Pseudomonas]
	4930726	4931581	4931034	2.11372	NA
	4932231	4933618	4932493	1.72793	NA
	4934547	4964581	4938966	4.35003	glycosyltransferase family 9 protein [Pseudomonas aeruginosa]
	4964920	4970892	4966516	1.89881	hypothetical protein [Pseudomonas aeruginosa]
	4971320	4971916	4971694	1.18584	DUF4194 domain-containing protein [Pseudomonas aeruginosa]
	4972243	4980351	4976639	6.35932	hypothetical protein [Pseudomonas aeruginosa]
PAK_04592	4981335	4981860	4981616	1.90912	LysR family transcriptional regulator [Pseudomonas aeruginosa]
PAK_04596	4985349	4985659	4985509	1.28798	MULTISPECIES: hypothetical protein [Pseudomonas]
PAK_04602	4991590	4993881	4993548	4.37949	MULTISPECIES: hypothetical protein [Pseudomonas]
	4997285	4997621	4997469	1.27661	MULTISPECIES: DUF3649 domain-containing protein [Pseudomonas]
PAK_04613	5002121	5002479	5002315	1.60021	MULTISPECIES: 2-methylcitrate synthase [Pseudomonas]
PAK_04620	5012865	5013249	5012960	1.22043	MULTISPECIES: hypothetical protein [Pseudomonas]
PAK_04627	5022936	5023240	5023079	1.41559	MULTISPECIES: bifunctional proline dehydrogenase/L-glutamate gamma-semialdehyde dehydrogenase PutA [Pseudomonas]
PAK_04628	5024711	5025339	5025080	2.68102	MULTISPECIES: TonB-dependent receptor [Pseudomonas]
PAK_04633	5031953	5032281	5032123	1.29914	MULTISPECIES: hypothetical protein [Pseudomonas]
PAK_04640	5037666	5038305	5038134	1.2153	MULTISPECIES: DUF4845 domain-containing protein [Pseudomonas]
PAK_04641	5039851	5040112	5040018	1.20499	MULTISPECIES: signal peptidase I [Pseudomonas]
PAK_04642	5040789	5041321	5041093	2.12454	MULTISPECIES: elongation factor 4 [Pseudomonas]
PAK_04647	5044602	5045662	5045369	1.51784	MULTISPECIES: RNA polymerase sigma factor RpoE [Pseudomonas]
PAK_04660	5057566	5057884	5057710	1.28295	MULTISPECIES: uracil-DNA glycosylase [Pseudomonas]
PAK_04660	5058254	5058682	5058487	1.49073	MULTISPECIES: uracil-DNA glycosylase [Pseudomonas]
PAK_04668	5066060	5066374	5066176	1.38836	MULTISPECIES: two pore domain potassium channel family protein [Pseudomonas]
PAK_04682	5077257	5077688	5077502	1.4512	alpha/beta hydrolase [Pseudomonas aeruginosa]
	5078477	5078802	5078625	1.34238	NA
PAK_04685	5079116	5080218	5079577	1.5876	MULTISPECIES: DUF2845 domain-containing protein [Pseudomonas]
PAK_04690	5081768	5082058	5081966	1.14673	MULTISPECIES: LysR family transcriptional regulator [Pseudomonas]
PAK_04693	5084484	5085067	5084673	1.47839	MULTISPECIES: glycosyltransferase family 2 protein [Pseudomonas]
PAK_04708	5100209	5101628	5100504	3.57235	MULTISPECIES: transposase [Pseudomonas]
PAK_04711	5116485	5116849	5116708	1.38398	MULTISPECIES: alkaline phosphatase L [Pseudomonas]
PAK_04728	5130906	5131434	5131177	3.34241	MULTISPECIES: translesion DNA synthesis-associated protein ImuA [Pseudomonas]
PAK_04736	5143966	5144352	5144137	1.87966	MULTISPECIES: exonuclease subunit SbcD [Pseudomonas]
PAK_04747	5164117	5165032	5164873	1.36465	MULTISPECIES: inorganic phosphate transporter [Pseudomonas]
PAK_04750	5169470	5170673	5170294	4.13015	MULTISPECIES: type 4b pilus Flp prepilin peptidase [Pseudomonas]
PAK_04752	5172011	5172334	5172154	1.22431	type 4b pilus Flp biogenesis protein TadG [Pseudomonas aeruginosa]
PAK_04761	5180303	5181455	5181009	2.69565	MULTISPECIES: type 4b pilus Flp major pilin [Pseudomonas]
PAK_04765	5184628	5185057	5184683	1.15657	methyl-accepting chemotaxis protein, partial [Pseudomonas aeruginosa]
PAK_04773	5192281	5194473	5193304	2.98728	MULTISPECIES: DNA binding protein [Pseudomonas]
PAK_04774	5195128	5195622	5195445	1.38253	MULTISPECIES: exodeoxyribonuclease I [Pseudomonas]
PAK_04790	5211145	5211506	5211353	1.2446	GGDEF domain-containing protein [Pseudomonas aeruginosa]
PAK_04805	5226386	5227638	5227434	1.57688	MULTISPECIES: serine hydrolase [Pseudomonas]
PAK_04817	5237221	5237582	5237402	1.46086	MULTISPECIES: ferrous iron transporter A [Pseudomonas]
PAK_04825	5243264	5243570	5243334	1.22713	MULTISPECIES: superoxide dismutase [Fe] [Pseudomonas]
PAK_04838	5260486	5260755	5260700	1.25083	MULTISPECIES: class I SAM-dependent methyltransferase [Pseudomonas]
PAK_04845	5266138	5267665	5266448	1.54855	MULTISPECIES: chaperonin GroEL [Pseudomonas]
PAK_04853	5272054	5272338	5272220	1.34485	MULTISPECIES: MFS transporter [Pseudomonas]
PAK_04863	5286232	5286742	5286514	1.71208	MULTISPECIES: preprotein translocase subunit SecA [Pseudomonas]
PAK_04865	5287449	5288298	5288029	1.55552	MULTISPECIES: DUF721 domain-containing protein [Pseudomonas]
PAK_04866	5288867	5289274	5289100	1.72637	MULTISPECIES: UDP-3-O-acyl-N-acetylglucosamine deacetylase [Pseudomonas]
PAK_04876	5301205	5301526	5301372	1.39994	MULTISPECIES: UDP-N-acetylmuramoyl-tripeptide--D-alanyl-D-alanine ligase [Pseudomonas]
PAK_04878	5304023	5304357	5304145	1.12759	MULTISPECIES: penicillin-binding protein 2 [Pseudomonas]
PAK_04881	5305345	5306792	5306035	2.12551	MULTISPECIES: division/cell wall cluster transcriptional repressor MraZ [Pseudomonas]
PAK_04885	5309407	5309794	5309604	1.67049	phosphoheptose isomerase [Pseudomonas aeruginosa]
PAK_04887	5310791	5311049	5310916	1.32581	MULTISPECIES: ClpXP protease specificity-enhancing factor [Pseudomonas]
PAK_04892	5314414	5316173	5314840	2.67634	MULTISPECIES: 30S ribosomal protein S9 [Pseudomonas]
PAK_04895	5318125	5318534	5318344	1.34215	MULTISPECIES: acyl-CoA dehydrogenase [Pseudomonas]
PAK_04903	5327213	5327639	5327444	1.5924	MULTISPECIES: sulfate adenylyltransferase subunit CysD [Pseudomonas]
PAK_04911	5335243	5335712	5335516	1.39044	MULTISPECIES: BolA family transcriptional regulator [Pseudomonas]
PAK_04916	5338408	5339299	5338974	1.93765	MULTISPECIES: ABC transporter ATP-binding protein [Pseudomonas]
PAK_04921	5340906	5341814	5341095	1.31329	MULTISPECIES: lipopolysaccharide transport periplasmic protein LptA [Pseudomonas]
PAK_04923	5342397	5342769	5342598	1.48425	MULTISPECIES: RNA polymerase factor sigma-54 [Pseudomonas]
PAK_04924	5343764	5344941	5344214	1.72533	MULTISPECIES: ribosome-associated translation inhibitor RaiA [Gammaproteobacteria]
PAK_04942	5362968	5363673	5363342	2.62264	MULTISPECIES: rod shape-determining protein [Pseudomonas]
PAK_04948	5368568	5368836	5368757	1.27813	MULTISPECIES: YfaP family protein [Pseudomonas]
PAK_04955	5379838	5380349	5380122	1.61976	MULTISPECIES: HAMP domain-containing histidine kinase [Pseudomonas]
PAK_04959	5384298	5384635	5384496	1.23475	MULTISPECIES: aminopeptidase P family protein [Pseudomonas]
PAK_04960	5385732	5386968	5386774	2.59411	cupin domain-containing protein [Pseudomonas aeruginosa]
PAK_04962	5388334	5388633	5388547	1.14747	MULTISPECIES: outer membrane porin, OprD family [Pseudomonas]
PAK_04974	5399342	5399723	5399547	1.27405	MULTISPECIES: lipid A hydroxylase LpxO [Pseudomonas]
PAK_04974	5400442	5400851	5400520	1.12448	MULTISPECIES: lipid A hydroxylase LpxO [Pseudomonas]
PAK_04975	5403360	5404006	5403561	1.4879	MULTISPECIES: flavodoxin [Pseudomonas]
PAK_04977	5405706	5406400	5406022	7.12246	MULTISPECIES: Fe2+-dependent dioxygenase [Pseudomonas]
PAK_04979	5407567	5408046	5407700	1.44962	phosphoethanolamine transferase CptA [Pseudomonas aeruginosa]
PAK_04981	5411245	5411791	5411637	1.26689	MULTISPECIES: type III PLP-dependent enzyme [Pseudomonas]
PAK_04985	5417512	5418101	5417869	2.1799	DUF1631 domain-containing protein [Pseudomonas aeruginosa]
	5418779	5420038	5419571	2.52943	MULTISPECIES: pilin [Pseudomonas]
PAK_04989	5421073	5422732	5422003	2.04058	MULTISPECIES: type 4a pilus biogenesis protein PilC [Pseudomonas]
PAK_05001	5430127	5430664	5430494	1.31648	cell division protein ZapE [Pseudomonas aeruginosa]
	5436879	5437510	5437313	1.88947	NA
PAK_05007	5439830	5440185	5440041	1.18853	MULTISPECIES: ATP-dependent chaperone ClpB [Pseudomonas]
PAK_05009	5441749	5442015	5441900	1.22247	MULTISPECIES: 23S rRNA pseudouridine(1911/1915/1917) synthase RluD [Pseudomonas]
PAK_05027	5460620	5460957	5460818	1.19763	MULTISPECIES: bifunctional riboflavin kinase/FAD synthetase [Pseudomonas]
PAK_05029	5462344	5463134	5462655	1.93361	MULTISPECIES: 30S ribosomal protein S20 [Pseudomonas]
PAK_05033	5465855	5467066	5466739	1.84853	MULTISPECIES: 50S ribosomal protein L27 [Pseudomonas]
PAK_05036	5467774	5468749	5467969	1.75798	MULTISPECIES: hypothetical protein [Gammaproteobacteria]
PAK_05040	5472154	5472728	5472465	1.46206	MULTISPECIES: TIGR00645 family protein [Pseudomonas]
PAK_05043	5475395	5476174	5475996	1.42156	MULTISPECIES: TraR/DksA family transcriptional regulator [Pseudomonas]
PAK_05047	5480680	5481176	5480897	1.80671	MULTISPECIES: AAA family ATPase [Pseudomonas]
PAK_05062	5498448	5498775	5498621	1.53663	MULTISPECIES: energy-dependent translational throttle protein EttA [Pseudomonas]
PAK_05068	5505343	5505739	5505522	1.63261	MULTISPECIES: efflux pump transcriptional repressor NfxB [Pseudomonas]
PAK_05074	5515893	5516189	5516055	1.20686	MULTISPECIES: carbon starvation protein A [Pseudomonas]
PAK_05075	5516627	5516914	5516741	1.25465	MULTISPECIES: DUF3015 domain-containing protein [Pseudomonas]
	5521563	5522534	5522074	2.42647	MULTISPECIES: hypothetical protein [Pseudomonas]
PAK_05085	5524643	5525076	5524885	1.59698	MULTISPECIES: class I SAM-dependent methyltransferase [Pseudomonas]
PAK_05090	5532212	5532644	5532430	1.67651	xanthine dehydrogenase family protein molybdopterin-binding subunit [Pseudomonas aeruginosa]
PAK_05104	5553564	5553942	5553745	1.37489	MULTISPECIES: SOS response-associated peptidase [Pseudomonas]
	5556962	5557439	5557099	1.21218	NA
PAK_05111	5558048	5558843	5558310	2.07537	MULTISPECIES: hypothetical protein [Pseudomonas]
PAK_05113	5560705	5561456	5560916	1.59596	MULTISPECIES: VOC family protein [Pseudomonas]
PAK_05118	5562939	5563580	5563143	1.74919	MULTISPECIES: uracil phosphoribosyltransferase [Pseudomonas]
PAK_05120	5564992	5565729	5565350	3.27151	MULTISPECIES: spore coat U domain-containing protein [Pseudomonas]
PAK_05129	5575058	5575340	5575173	1.15418	MULTISPECIES: NAD(P)/FAD-dependent oxidoreductase [Pseudomonas]
PAK_05133	5580323	5580707	5580529	1.64526	MULTISPECIES: acyloxyacyl hydrolase [Pseudomonas]
PAK_05139	5585183	5585909	5585718	1.39556	tetratricopeptide repeat protein [Pseudomonas aeruginosa]
PAK_05144	5588225	5590754	5588587	2.60981	MULTISPECIES: 50S ribosomal protein L25/general stress protein Ctc [Pseudomonas]
PAK_05148	5592217	5594757	5592781	2.39249	MULTISPECIES: tyrosine-type recombinase/integrase [Pseudomonas]
PAK_05153	5597934	5598823	5598382	3.93196	hypothetical protein [Pseudomonas aeruginosa]
PAK_05157	5599550	5600294	5599916	4.0919	MULTISPECIES: hypothetical protein [Pseudomonas]
	5600754	5605714	5602216	5.99323	hypothetical protein [Pseudomonas aeruginosa]
PAK_05172	5614841	5615150	5614996	1.21815	MULTISPECIES: hypothetical protein [Pseudomonas]
PAK_05180	5625893	5626422	5626308	1.50108	MULTISPECIES: paraquat-inducible protein A [Pseudomonas]
PAK_05186	5632163	5632867	5632794	1.1753	MULTISPECIES: protein-methionine-sulfoxide reductase heme-binding subunit MsrQ [Pseudomonas]
PAK_05188	5634542	5634817	5634764	1.1403	MULTISPECIES: CDP-diacylglycerol--serine O-phosphatidyltransferase [Pseudomonas]
PAK_05190	5636386	5636766	5636558	1.17693	MULTISPECIES: acetolactate synthase small subunit [Pseudomonas]
PAK_05191	5638043	5638697	5638511	1.37957	MULTISPECIES: acetolactate synthase 3 large subunit [Pseudomonas]
PAK_05195	5642581	5642929	5642698	1.35469	MULTISPECIES: penicillin-binding protein 1B [Pseudomonas]
PAK_05199	5646168	5646886	5646573	2.1132	MULTISPECIES: cyclic nucleotide-binding domain-containing protein [Pseudomonas]
PAK_05205	5651306	5651732	5651500	2.50934	MULTISPECIES: TonB-dependent hemoglobin/transferrin/lactoferrin family receptor [Pseudomonas]
PAK_05222	5669172	5669456	5669292	1.31692	MULTISPECIES: sigma-54-dependent Fis family transcriptional regulator [Pseudomonas]
PAK_05223	5670741	5671726	5671022	1.74817	MULTISPECIES: polynucleotide adenylyltransferase PcnB [Pseudomonas]
PAK_05235	5685376	5685760	5685546	1.37753	MULTISPECIES: BON domain-containing protein [Pseudomonas]
PAK_05237	5688151	5688423	5688294	1.19798	MULTISPECIES: 30S ribosomal protein S15 [Gammaproteobacteria]
	5694226	5696118	5694590	2.43155	MULTISPECIES: preprotein translocase subunit SecG [Pseudomonas]
PAK_05248	5699977	5700465	5700216	1.71514	MULTISPECIES: ATP-dependent zinc metalloprotease FtsH [Pseudomonas]
PAK_05250	5700780	5701222	5700991	1.70496	MULTISPECIES: ribosome assembly RNA-binding protein YhbY [Pseudomonas]
PAK_05255	5707106	5707639	5707354	2.07983	MULTISPECIES: glutamine-hydrolyzing carbamoyl-phosphate synthase small subunit [Pseudomonas]
PAK_05259	5712010	5712388	5712251	1.4083	MULTISPECIES: nucleotide exchange factor GrpE [Pseudomonas]
PAK_05262	5714247	5714794	5714545	1.85976	MULTISPECIES: outer membrane protein assembly factor BamE [Pseudomonas]
PAK_05265	5715894	5716248	5716039	1.25645	MULTISPECIES: SsrA-binding protein SmpB [Pseudomonas]
PAK_05266	5717291	5717759	5717590	1.2966	MULTISPECIES: FCD domain-containing protein [Pseudomonas]
PAK_05285	5739056	5739518	5739300	1.41047	MULTISPECIES: AraC family transcriptional regulator [Pseudomonas]
PAK_05310	5762910	5763263	5763094	1.25527	MULTISPECIES: formate dehydrogenase-N subunit alpha [Pseudomonas]
PAK_05324	5777123	5777448	5777366	1.19489	MULTISPECIES: hypothetical protein [Pseudomonas]
PAK_05326	5779805	5780303	5780053	1.41411	MULTISPECIES: hypothetical protein [Pseudomonas]
PAK_05333	5784998	5785501	5785161	1.71706	MULTISPECIES: SDR family oxidoreductase [Pseudomonas]
PAK_05339	5791051	5791410	5791137	1.28468	MULTISPECIES: DUF1624 domain-containing protein [Pseudomonas]
PAK_05345	5796942	5797587	5797176	1.31223	MULTISPECIES: PleD family two-component system response regulator [Pseudomonas]
PAK_05355	5808751	5809025	5808893	1.23162	MULTISPECIES: tRNA dihydrouridine synthase DusB [Pseudomonas]
PAK_05356	5809597	5810012	5809759	1.33723	MULTISPECIES: DNA-binding transcriptional regulator Fis [Pseudomonas]
PAK_05384	5838283	5839816	5839340	2.27065	MULTISPECIES: hypothetical protein [Pseudomonas]
PAK_05394	5848522	5848847	5848682	1.52435	MULTISPECIES: urease accessory protein UreE [Pseudomonas]
PAK_05399	5852643	5853022	5852841	1.76401	MULTISPECIES: sigma-70 family RNA polymerase sigma factor [Pseudomonas]
PAK_05416	5874601	5875382	5875106	4.03868	MULTISPECIES: branched-chain amino acid ABC transporter substrate-binding protein [Pseudomonas]
PAK_05419	5878109	5878671	5878444	1.9259	MULTISPECIES: NUDIX hydrolase [Pseudomonas]
PAK_05425	5883558	5884064	5883857	1.78972	MULTISPECIES: azurin [Pseudomonas]
PAK_05433	5896259	5896520	5896299	1.1221	MULTISPECIES: alanine racemase [Pseudomonas]
PAK_05435	5897027	5897993	5897751	1.96417	MULTISPECIES: 50S ribosomal protein L9 [Pseudomonas]
	5902931	5903693	5903330	1.89515	NA
	5906236	5906669	5906472	1.50059	MULTISPECIES: DUF2065 domain-containing protein [Bacteria]
PAK_05447	5908335	5908711	5908451	1.20249	MULTISPECIES: FtsH protease activity modulator HflK [Pseudomonas]
PAK_05449	5909776	5910870	5910566	1.48159	MULTISPECIES: RNA chaperone Hfq [Gammaproteobacteria]
PAK_05452	5914654	5915074	5914908	1.28815	MULTISPECIES: AMIN domain-containing protein [Pseudomonas]
PAK_05465	5930470	5930762	5930673	1.21775	MULTISPECIES: phosphoserine phosphatase SerB [Pseudomonas]
PAK_05478	5945069	5945545	5945140	1.19818	MULTISPECIES: phosphomethylpyrimidine synthase ThiC [Pseudomonas]
PAK_05492	5962565	5962825	5962675	1.29098	MULTISPECIES: FAD-dependent oxidoreductase [Pseudomonas]
PAK_05502	5973717	5975295	5974086	2.98828	MULTISPECIES: asparagine synthase (glutamine-hydrolyzing) [Pseudomonas]
PAK_05504	5979305	5979780	5979546	1.48743	MULTISPECIES: lipid A export permease/ATP-binding protein MsbA [Pseudomonas]
PAK_05507	5981336	5981818	5981537	1.22203	MULTISPECIES: glycosyltransferase [Pseudomonas]
PAK_05507	5982261	5982656	5982503	1.1974	MULTISPECIES: glycosyltransferase [Pseudomonas]
PAK_05515	5991695	5992121	5991880	1.62599	MULTISPECIES: Heptose kinase WapQ, eukaryotic type [Pseudomonas]
PAK_05520	5996709	5997355	5997144	1.90794	MULTISPECIES: branched-chain-amino-acid transaminase [Pseudomonas]
PAK_05522	5999818	6000599	5999999	1.54932	MULTISPECIES: pyruvate dehydrogenase (acetyl-transferring), homodimeric type [Pseudomonas]
PAK_05524	6004595	6005031	6004841	1.4554	MULTISPECIES: EAL domain-containing protein [Pseudomonas]
PAK_05528	6011329	6011705	6011505	1.36039	MULTISPECIES: potassium/proton antiporter [Pseudomonas]
PAK_05531	6018238	6018683	6018456	1.82067	MULTISPECIES: sulfite exporter TauE/SafE family protein [Pseudomonas]
PAK_05534	6021319	6021987	6021518	1.45169	MULTISPECIES: universal stress protein [Pseudomonas]
PAK_05543	6035913	6036488	6036159	1.65731	MULTISPECIES: glutamate synthase large subunit [Pseudomonas]
PAK_05546	6039063	6040521	6039840	1.26171	MULTISPECIES: shikimate kinase AroK [Pseudomonas]
PAK_05547	6040788	6041160	6040983	1.1334	MULTISPECIES: type IV pilus secretin PilQ [Pseudomonas]
PAK_05549	6042366	6043216	6043053	1.14303	MULTISPECIES: type 4a pilus biogenesis protein PilO [Pseudomonas]
PAK_05551	6044117	6045380	6044787	1.91794	MULTISPECIES: pilus assembly protein PilM [Pseudomonas]
PAK_05553	6048543	6048874	6048676	1.26549	MULTISPECIES: malic enzyme [Pseudomonas]
PAK_05568	6065536	6066734	6065919	1.42515	MULTISPECIES: phasin family protein [Pseudomonas]
PAK_05585	6082323	6082945	6082527	1.46778	glucan biosynthesis protein G [Pseudomonas aeruginosa]
PAK_05588	6084104	6084624	6084356	1.48555	MULTISPECIES: NUDIX hydrolase [Pseudomonas]
PAK_05589	6085579	6086040	6085824	1.43924	MULTISPECIES: transporter substrate-binding domain-containing protein [Pseudomonas]
PAK_05593	6088461	6089918	6089563	4.10263	sel1 repeat family protein [Pseudomonas aeruginosa]
	6090593	6091475	6090803	3.96288	NA
PAK_05609	6111157	6111588	6111422	1.52269	MULTISPECIES: ABC transporter substrate-binding protein [Pseudomonas]
PAK_05625	6129511	6130151	6129769	1.99235	MULTISPECIES: glutamate--ammonia ligase [Pseudomonas]
PAK_05628	6134191	6134649	6134441	1.35929	MULTISPECIES: DUF4124 domain-containing protein [Pseudomonas]
PAK_05630	6135417	6135913	6135616	1.65062	MULTISPECIES: nitrogen regulation protein NR(II) [Pseudomonas]
PAK_05633	6138749	6139280	6139077	1.20967	MULTISPECIES: tRNA (uridine(34)/cytosine(34)/5-carboxymethylaminomethyluridine(34)-2'-O)-methyltransferase TrmL [Pseudomonas]
PAK_05636	6141333	6141815	6141597	1.24113	MULTISPECIES: rhodanese-like domain-containing protein [Pseudomonas]
PAK_05639	6144520	6145102	6144929	1.42808	MULTISPECIES: murein hydrolase activator EnvC [Pseudomonas]
PAK_05645	6151961	6152362	6152194	1.23013	MULTISPECIES: ABC transporter substrate-binding protein [Pseudomonas]
	6162025	6162380	6162188	1.44817	NA
PAK_05666	6168453	6169129	6168637	1.39759	MULTISPECIES: MarR family transcriptional regulator [Pseudomonas]
	6173558	6173967	6173785	1.32146	NA
PAK_05681	6183787	6186850	6184565	2.02261	MULTISPECIES: arginine deiminase [Pseudomonas]
PAK_05688	6194312	6194583	6194413	1.18855	MULTISPECIES: peptidoglycan-binding protein LysM [Pseudomonas]
PAK_05692	6198554	6199115	6198849	1.99995	MULTISPECIES: hypothetical protein [Pseudomonas]
PAK_05694	6200098	6200557	6200438	1.22251	MULTISPECIES: carbon storage regulator [Pseudomonas]
PAK_05700	6205746	6206047	6205888	1.35161	MULTISPECIES: LysR family transcriptional regulator [Pseudomonas]
PAK_05701	6206893	6208168	6207598	1.57377	MULTISPECIES: nitroreductase family protein [Pseudomonas]
PAK_05703	6208977	6209970	6209727	1.74455	phosphoenolpyruvate carboxykinase [Pseudomonas aeruginosa]
PAK_05711	6216976	6217313	6217126	1.29309	MULTISPECIES: two-component system response regulator OmpR [Pseudomonas]
PAK_05716	6223010	6223610	6223328	2.08793	MULTISPECIES: MarC family NAAT transporter [Pseudomonas]
PAK_05719	6227118	6227565	6227371	1.32449	MULTISPECIES: TIGR00153 family protein [Pseudomonas]
PAK_05737	6247318	6247577	6247409	1.14847	MULTISPECIES: TIGR02449 family protein [Pseudomonas]
	6247881	6248241	6248060	1.23667	NA
PAK_05741	6248784	6249327	6249091	1.5388	MULTISPECIES: EVE domain-containing protein [Pseudomonas]
PAK_05744	6254294	6254852	6254581	1.553	MULTISPECIES: HlyD family efflux transporter periplasmic adaptor subunit [Pseudomonas]
PAK_05747	6256180	6256913	6256521	2.19727	MULTISPECIES: glycerol-3-phosphate transporter [Pseudomonas]
PAK_05750	6262007	6262704	6262466	1.9334	MULTISPECIES: acyltransferase [Pseudomonas]
PAK_05752	6263540	6264626	6263919	2.11728	MULTISPECIES: thioredoxin TrxA [Pseudomonas]
PAK_05756	6269116	6269989	6269388	1.71008	MULTISPECIES: DedA family protein [Pseudomonas]
PAK_05762	6275494	6275972	6275687	1.47419	MULTISPECIES: TerC family protein [Pseudomonas]
	6279753	6280138	6279966	1.24598	NA
PAK_05769	6281113	6281494	6281279	1.24966	MULTISPECIES: sigma D regulator [Pseudomonas]
PAK_05775	6287057	6287536	6287161	1.1342	MULTISPECIES: response regulator transcription factor [Pseudomonas]
PAK_05776	6288003	6288567	6288275	1.7391	MULTISPECIES: sensor histidine kinase [Pseudomonas]
	6289745	6291426	6290755	4.79762	MULTISPECIES: hypothetical protein [Pseudomonas]
	6291876	6292669	6292309	2.74615	MULTISPECIES: hypothetical protein [Pseudomonas]
	6297263	6297741	6297414	1.96278	MULTISPECIES: hypothetical protein [Pseudomonas]
PAK_05788	6304199	6304512	6304355	1.29637	MULTISPECIES: nucleoside diphosphate kinase regulator [Pseudomonas]
PAK_05790	6304862	6305354	6304999	1.30927	MULTISPECIES: lipoprotein [Pseudomonas]
PAK_05798	6313006	6313608	6313502	1.166	type 1 fimbrial protein [Pseudomonas aeruginosa]
PAK_05799	6314132	6314731	6314271	1.40515	MULTISPECIES: transcriptional regulator SutA [Pseudomonas]
PAK_05805	6318804	6319093	6318936	1.44793	MULTISPECIES: BCCT family transporter [Pseudomonas]
PAK_05811	6328490	6328813	6328643	1.29645	MULTISPECIES: pyruvate oxidase [Pseudomonas]
PAK_05814	6333094	6334646	6334324	1.53	MULTISPECIES: cytochrome c5 family protein [Pseudomonas]
PAK_05818	6337154	6337835	6337548	2.32163	MULTISPECIES: D-amino acid dehydrogenase [Pseudomonas]
PAK_05822	6340771	6341163	6340926	1.42659	MULTISPECIES: winged helix-turn-helix transcriptional regulator [Pseudomonas]
PAK_05824	6342888	6343145	6343006	1.25522	MULTISPECIES: phospholipase D family protein [Pseudomonas]
PAK_05830	6349424	6350368	6349929	1.68289	MULTISPECIES: 50S ribosomal protein L28 [Bacteria]
PAK_05840	6361884	6362169	6362104	1.2037	MULTISPECIES: DSD1 family PLP-dependent enzyme [Pseudomonas]
PAK_05846	6365768	6366384	6365995	1.48889	MULTISPECIES: exodeoxyribonuclease III [Pseudomonas]
PAK_05851	6369535	6369925	6369743	1.33256	MULTISPECIES: DNA-directed RNA polymerase subunit omega [Pseudomonas]
PAK_05862	6381083	6381533	6381515	1.12064	MULTISPECIES: HU family DNA-binding protein [Pseudomonas]
PAK_05878	6395970	6396246	6396035	1.20632	MULTISPECIES: response regulator [Pseudomonas]
PAK_05883	6402965	6403428	6403244	1.91005	MULTISPECIES: phosphate ABC transporter substrate-binding protein PstS [Pseudomonas]
